# Supplementary material for: Assesment and interpretation of negative forelimb allometry in the evolution of non-avian Theropoda
Source: Front Zool. 2019 Dec 2;16:44. doi: 10.1186/s12983-019-0342-9 (PMC6889632; doi:10.1186/s12983-019-0342-9)
Supplement: Supplementary file 2 — Additional file 2. Dataset used for analysis [file 12983_2019_342_MOESM2_ESM.xlsx]

## Sheet: Measurements
Specimen	Clade	humerus	femur	early_age	late_age	ref
Archaeopteryx litographica WDC-CSG-100 (Thermopolis specimen)*	Archaeopterygidae	56.9	50.3	150.8	145	Mayr et al. 2007		*Specimens not included in the general analyses
Archaeopteryx litographica BSP 1999 I 50 (Munich specimen)*	Archaeopterygidae	55	46.5	150.8	145	Mayr et al. 2007
Archaeopteryx litographica HMN MB 1880/81 (Berlin specimen)*	Archaeopterygidae	63	52.2	150.8	145	Mayr et al. 2007
Archaeopteryx litographica BMNH 37001 (London specimen)*	Archaeopterygidae	75	61	150.8	145	Mayr et al. 2007
Archaeopteryx litographica BMMS 500 (Solnhofen specimen)*	Archaeopterygidae	83	67	150.8	145	Mayr et al. 2007
Archaeopteryx litographica JM SoS 2257 (Eichtätt specimen)*	Archaeopterygidae	41.5	37	150.8	145	Mayr et al. 2007
Archaeopteryx litographica private collection, lost (Maxberg specimen)*	Archaeopterygidae	72	58	150.8	145	Mayr et al. 2007
Archaeopteryx litographica private collection (11th specimen)*	Archaeopterygidae	65.6	55.3	150.8	145	Foth et al. 2014
Epidexipteryx huiIVPP V15471	Scansoriopterygidae	50	51	164.7	161.2	Zhang et al. 2008
Epidendrosaurus ningchengensis (S. heilmanni) CAGS02-IG-gausa-1/DM 607	Scansoriopterygidae	18.5	16.5	164.7	161.2	Zhang et al. 2008
Epidendrosaurus ningchengensis (S. heilmanni) IVPP V12653	Scansoriopterygidae	17.1	16.2	164.7	161.2	Zhang et al. 2008
Yi qi STM 31-2	Scansoriopterygidae	94.8	68	166.1	157.3	Xu et al. 2015
Anchiornis huxleyi IVPP V14378	Anchiornis related	41.5	43.2	167.7	150.8	Xu et al. 2009a
Anchiornis huxleyi LPM-B00169	Anchiornis related	69	66.2	167.7	150.8	Hu et al. 2009
Anchiornis huxleyi YFGP-T5199	Anchiornis related	70	69.5	167.7	150.8	Lindgren et al. 2015
Anchiornis huxleyi PKUP V1068	Anchiornis related	72.2	90.5	167.7	150.8	Pei et al. 2017
Anchiornis huxleyi BMNHC PH804	Anchiornis related	44.5	50.9	167.7	150.8	Pei et al. 2017
Anchiornis huxleyi BMNHC PH822	Anchiornis related	64.9	70.5	167.7	150.8	Pei et al. 2017
Anchiornis huxleyi BMNHC PH823	Anchiornis related	65.2	68.7	167.7	150.8	Pei et al. 2017
Aurornis xui YFGP-T5198	Anchiornis related	58	66	167.7	150.8	Godefroit et al. 2013a
Eosinopteryx brevipenna YFGP-T5197	Anchiornis related	37.9	48.5	167.7	150.8	Godefroit et al. 2013b
Serikornis sungei PMOL-AB00200	Anchiornis related	60.7	67.4	166	152	Lefevre et al. 2017
Xiaotingia zhengi STM 27-2	Anchiornis related	71	84	167.7	150.8	Xu et al. 2011
Jinfengopteryx elegans CAGS-IG-04-0810	Troodontidae	49.22	70.32	129.4	125	Quiang et al. 2005
Mei long IVPP V12733	Troodontidae	42	81	139.8	122.46	Xu and Norell 2004
Mei long DNHM D2514	Troodontidae	36	65	139.8	122.46	Gao et al. 2012
Sinovenator changii IVPP V12583	Troodontidae	71	105	139.8	122.46	Xu 2002
Daliansaurus liaoningensis DNHM D2885	Troodontidae	82.9	130.8	139.8	113	Shen et al. 2017
Sinornithoides youngi IVPP V9612	Troodontidae	83.2	140	139.8	100.5	Russelll and Dong 1993a
Jianianhuanlong tengi DLXH 1218	Troodontidae	80.8	116	139.8	113	Xu et al. 2017
Gobivenator mongoliensis MPC-D 100/86	Troodontidae	108.9	192	130	122.46	Tsuhiji et al. 2014
Linhevenator tani LHV0021	Troodontidae	95	240	83.6	72.1	Xu et al. 2011
Mahakala omnogovae IGM 100/1033	Dromaeosauridae	35	79	83.5	70.6	Turner et al. 2007
Dakotaraptor steini PBMNH.P.10.113.T	Dromaeosauridae	320	558	70.6	66	DePalma et al. 2015
Tianyuraptor ostromi STM1-3	Dromaeosauridae	129	200	129.4	125	Dececchi and Larsson 2013
Zhenyuanlong suni JPM-0008	Dromaeosauridae	121.1	193.4	139.8	113	Lü and Brusatte 2015
Austroraptor cabazai MML-195	Dromaeosauridae	265	560	83.5	66	Novas et al. 2009
Buitreraptor gonzalesorum MPCA 245	Dromaeosauridae	135	145	99.6	93.5	Makovicky et al. 2005
Buitreraptor gonzalesorum MPCN-PV-598	Dromaeosauridae	130	148	99.6	93.5	Novas et al. 2017
Unenlagia comahuensis MCF PVPH 78	Dromaeosauridae	265	368	93.5	85.8	Novas et al. 2009
Changyuraptor yangi HG B016	Dromaeosauridae	148.9	153	130	122.46	Han et al. 2014
Sinornithosaurus millenii IVPP V12811	Dromaeosauridae	134	148	130	122.46	Xu et al. 1999
indet. "dromaeosaurid" NGMC 91 (Sinornithosaurus sp.)	Dromaeosauridae	90.8	109.8	130	113	Ji et al. 2001
Microraptor zhaoianus BMNHC PH881	Dromaeosauridae	47.4	52.1	125	113	Pei et al. 2014
Microraptor zhaoianus CAGS 20-7-004	Dromaeosauridae	61.25	74.26	125	113	Hwang et al. 2002
Microraptor zhaoianus CAGS 20-8-001	Dromaeosauridae	62.88	74.77	125	113	Hwang et al. 2002
Microraptor zhaoianus IVPP V13475	Dromaeosauridae	42	49.7	125	113	Xu 2002
Microraptor gui IVPP V13972B	Dromaeosauridae	89.4	82.3	125	113	O'Connor et al. 2011
Microraptor gui IVPP V13352	Dromaeosauridae	82	78.7	125	113	O'Connor et al. 2011
Microraptor hanqingi LVH 0026	Dromaeosauridae	92.6	109.8	125	113	Gong et al. 2012
Bambiraptor feinbergi FIP 001 (AMNH 001)	Dromaeosauridae	100	118	85.8	72.1	Burnham 2004
Linheraptor exquisitus (Tsaagan) IVPP V16923	Dromaeosauridae	155	230	83.6	72.1	Xu et al 2010
Velociraptor mongoliensis IGM 100/982	Dromaeosauridae	140	175	100.5	66	Csiki et al. 2010, Norell and Makovicky 1999
Deinonychus antirrhopus MCZ 4371	Dromaeosauridae	254	336	125	100.5	Ostrom 1976
Protarchaeopteryx robusta NGMC 2125	Oviraptorosauria	88	122	130	122.46	Ji and Ji 1997, Quiang et al. 1998
Similicaudipteryx yixianensisIVPP V12556	Oviraptorosauria	130	220	125	113	He et al. 2008
Similicaudipteryx yixianensis STM4-1	Oviraptorosauria	24	38	125	113	Dececchi and Larsson 2013
Similicaudipteryx yixianensis STM22-6	Oviraptorosauria	81	140	125	113	Dececchi and Larsson 2013
Caudipteryx zoui NGMC 97-4-A	Oviraptorosauria	69	147	130	122.46	Quiang et al. 1998
Caudipteryx zoui NGMC 97-9-A	Oviraptorosauria	70	149	130	122.46	Quiang et al. 1998
Caudipteryx zoui BPM 0001	Oviraptorosauria	72	145	130	122.46	Zhou et al. 2000
Caudipteryx dongiIVPP V12344	Oviraptorosauria	73	152	130	122.46	Zhou and Wang 2000
Caudipteryx sp. IVPP V12430	Oviraptorosauria	69	145	130	122.46	Zhou et al. 2000
Microvenator celer AMNH 3041	Oviraptorosauria	81.5	124	125	100.5	Makovicky y Sues 1998
Avimimus portentosus PIN 3907/1	Oviraptorosauria	95	188	83.6	72.1	Kurzanov 1987
Gigantoraptor earlianensis LH V0011	Oviraptorosauria	735	1100	83.5	70.6	Benson and Xu 2008
Apatoraptor pennatus TMP 1993.051.0001	Oviraptorosauria	206	345	83.5	70.6	Funston and Currie 2016
Anzu wiley CM 78000	Oviraptorosauria	345	525	70.6	66	Lamanna et al. 2014
Oviraptoridae incertae sedis MPC uncatalogued 1	Oviraptorosauria	113	220	100.5	66	Fanti et al. 2012
Citipati osmolskae MPC-D100/978	Oviraptorosauria	235	415	83.6	72.1	Dececchi and Larsson 2013
Citipati sp. IGM 100/42	Oviraptorosauria	205	305	83.6	72.1	Fanti et al. 2012
Corythoraptor jacobsi JPM.2015-001	Oviraptorosauria	212.9	330.5	83.6	66	Lu et al. 2017
Nankangia jiangxiensis GMNH F10003	Oviraptorosauria	240	380	72.1	66	Lu et al. 2013a
Rinchenia mongoliensis MPC-D 100/32A	Oviraptorosauria	163	287	83.6	66	Fanti et al. 2012
Tongtianlong limosus DYM-2013-8	Oviraptorosauria	131	250	72.1	66	Lü et al. 2016
Yulong mini HGM 41HIII-0107	Oviraptorosauria	44.6	72	100.5	66	Lu et al. 2013b
Heyuannia huangi HYMV 1-2	Oviraptorosauria	130	255	72.1	66	Fanti et al. 2012
Ingenia yanshini MPC-D 100/32	Oviraptorosauria	140	254	83.6	72.1	Fanti et al. 2012
Ingenia yanshini MPC-D 100/33	Oviraptorosauria	128	233	83.6	72.1	Fanti et al. 2012
Ingenia yanshini MPC-D 100/34	Oviraptorosauria	69	135	83.6	72.1	Lü et al. 2013b
Khaan mckennai IGM 100/1127	Oviraptorosauria	108.6	185	83.6	72.1	Balanoff y Norell 2012
Khaan mckennai IGM 100/1002	Oviraptorosauria	117.5	196	83.6	72.1	Balanoff y Norell 2012
Jianchangosaurus yixianesis HGM 41HIII-0308A	Therizinosauria	158.5	206.6	145	100.5	Pu et al. 2013
Alxasaurus elesitaiensis IVPP 88402	Therizinosauria	375	555	125	113	Russell y Dong 1993b
Erliansaurus bellamamus LH V0002	Therizinosauria	276	412	83.5	70.6	Xu et al. 2002
Neimongosaurus yangi LH V0001	Therizinosauria	222	366	83.5	70.6	Zhang et al. 2001
Nothronychus graffami UMNH VP16420	Therizinosauria	424	696	99.6	89.3	Zanno et al. 2009
Haplocheirus sollers IVPP V15988	Alvarezsauroidea (Haplocheirus)	104.32	214.32	163.5	157.3	Choinere et al. 2010
Mononykus olecranus GI N107/6	Alvarezsauroidea	36.7	138.6	72.1	66	Perle et al. 1994
Nqwebasaurus thwazi AM 6040	Ornithomimosauria	58.5	118	145	132.9	De Klerk et al. 2000
Hexing qingyi JLUM-JZ07b1	Ornithomimosauria	90	135	130	122.46	Jin et al. 2012
Deinocheirus mirificus MPC-D 100/127	Ornithomimosauria	1000	1320	100.5	66	Lee et al. 2014
Beishanlong grandis FRDC-GS GJ (06) 01-18	Ornithomimosauria	465	660	125	100.5	Makovicky et al. 2009
Sinornithomimus dongi IVPP V11797-10	Ornithomimosauria	212	323	93.9	89.8	Kobayashi and Lu 2003
Sinornithomimus dongi IVPP V11797-11	Ornithomimosauria	120.2	200	93.9	89.8	Kobayashi and Lu 2003
Sinornithomimus dongi IVPP V11797-12	Ornithomimosauria	108	178	93.9	89.8	Kobayashi and Lu 2003
Sinornithomimus dongi IVPP V11797-14	Ornithomimosauria	102	184	93.9	89.8	Kobayashi and Lu 2003
Sinornithomimus dongi IVPP V11797-15	Ornithomimosauria	99	181	93.9	89.8	Kobayashi and Lu 2003
Ornithomimus edmontonicus ROM 581 (Dromiceiomimus brevitertius?)	Ornithomimosauria	276	435	83.5	66	Russell 1972
Ornithomimus edmontonicus CMN 8632 (Dromiceiomimus brevitertius?)	Ornithomimosauria	280	310	83.5	66	Sternberg 1933
Ornithomimus edmontonicus CMN 12441 (Dromiceiomimus brevitertius?)	Ornithomimosauria	317	500	83.5	66	Russell 1972
Struthiomimus altus AMNH 5339	Ornithomimosauria	310	480	83.6	70.6	Russell 1972
Struthiomimus altus UCMZ 1980.1	Ornithomimosauria	362	502	83.6	70.6	Nicholls y Russell 1981
Gallimimus bullatus IGM 100/11	Ornithomimosauria	530	665	83.6	66	Osmolska et al. 1972
Fukuivenator paradoxus FPDM-V8461	Maniraptoriformes?	134	187	131	113	Azuma et al., 2016
Huaxiagnathus orientalis	Compsognathidae	88.2	163.3	130	122.46	Dececchi and Larsson 2013
Sinosauropteryx prima NIGP 127586	Compsognathidae	20.3	53.2	130	122.46	Chen et al., 1998
Sinosauropteryx prima NIGP127587	Compsognathidae	35.5	86.4	130	122.46	Chen et al., 1998
Compsognathus longipes (type specimen)	Compsognathidae	40	67	152.1	145	Ostrom 1978
Compsognathus longipes CNJ 79	Compsognathidae	51.9	108.8	152.1	145	Peyer et al., 2006
Juravenator starki JME Sch 200	Compsognathidae	27	52	155.7	150.8	Chiappe y Göhlich 2010
Scipionyx samniticus SBA-SA 163760	Compsognathidae	26.3	37.3	112.03	109	Dal Sasso & Maganuco 2011
Tanycolagreus topwilsoni TPII 2000-09-29	Coeluridae (Incertae sedis)	198	356	157.3	145	Carpenter et al., 2005
Guanlong wucaii IVPP V14531	Tyrannosauroidea	263	416	163.5	157.3	Sereno et al. 2009
Dilong paradoxus IVPP V14243	Tyrannosauroidea	96	181	130	122.46	Xu et al. 2004
Eotyrannuys lengi MIWG 1997.550	Tyrannosauroidea	230	508	136.4	125.45	Dececchi and Larsson 2013
Dryptosaurus aquilungus ANSP 9995	Tyrannosauroidea	300	781	83.6	66	Bursatte et al. 2011
Raptorex kriegsteini LH PV18	Tyrannosauroidea	99	338	129.4	122.46	Sereno et al. 2009
Gorgosaurus libratus CMN 2120	Tyrannosauroidea	324	1040	83.6	70.6	Lambe 1917
Gorgosaurus libratus TMP 91.36.500	Tyrannosauroidea	167	645	83.6	70.6	Dececchi and Larsson 2013
Gorgosaurus libratus AMNH 5664	Tyrannosauroidea	205	700	83.6	70.6	Matthew and Brown 1923
Gorgosaurus libratus TMC 2001.89.1	Tyrannosauroidea	305	825	83.6	70.6	Larson 2008
Gorgosaurus libratus USNM 12814	Tyrannosauroidea	254	860	83.6	70.6	Russell 1970
Albertosaurus sarcophagus ROM 807	Tyrannosauroidea	305	1080	83.6	66	Dececchi and Larsson 2013
Albertosaurus sarcophagus CMN 11315 (Daspletosaurus)	Tyrannosauroidea	225	655	83.6	66	Russell 1970.
Teratophoneus curriei Holotype (multiple numbers)	Tyrannosauroidea	241.9	757	83.6	70.6	Carr et al. 2011
Daspletosarurus torosus CMN 8506	Tyrannosauroidea	357	1065	83.6	70.6	Russell 1970, Dececchi and Larsson 2013
Shanshanosaurus huoyanshanensis IVPP V4878	Tyrannosauroidea	88.8	279	83.6	66	Currie and Dong 2001
Tarbosaurus bataar (Tarbosaurus efremovi) PIN 552-1	Tyrannosauroidea	255	970	83.6	66	Maleev 1974
Tyrannosaurus rex CMN 9380	Tyrannosauroidea	350	1200	83.6	66	Larson 2008
Tyrannosaurus rex BHI 6230	Tyrannosauroidea	330	1190	83.6	66	Larson 2008
Tyrannosaurus rex (Nanotyrannus) BMRP 2002.4.1	Tyrannosauroidea	280	720	83.6	66	Larson 2008
Tyrannosaurus rex FMNH PR2081	Tyrannosauroidea	390	1340	83.6	66	Brochu 2003, Larson 2008
Tyrannosaurus rex MOR 555	Tyrannosauroidea	375	1275	83.6	66	Larson 2008
Tyrannosaurus rex MOR 980	Tyrannosauroidea	362	1232	83.6	66	Larson 2008
Tyrannosaurus rex RTMP 81.6.1	Tyrannosauroidea	302	1210	83.6	66	Larson 2008
Fukuiraptor kitadanensis	Megaraptoridae	242	507	136.4	125	Azuma and Currie 2000
Australovenator wintonensis	Megaraptoridae	307.35	578	99.6	93.5	White et al., 2012; 2013
Chilantaisaurus tashuikouensis IVPP V2884	Basal Megaraptora	580	1190	93.9	89.8	Benson and Xu 2008
Gualicho shinyae MPCN PV 0001	Basal Megaraptora	286	775	100	89.8	Apesteguía et al 2016
Deltadromeus agilis SGM-Din 2	Basal Megaraptora	328	740	99.6	93.5	Sereno et al. 1996
Concavenator corcovatus MCCM-LH 6666	Allosauroidea	226	560	130	125.45	Ortega et al. 2010
Acrocanthosaurus atokensis NCSM 14345	Allosauroidea	370	1277	125	112.03	Currie and Carpenter 2000
Allosaurus fragilis USNM 4734	Allosauroidea	310	850	157.3	145	Gilmore 1920
Piatnitzkysaurus floresi PVL 4073	Megalosauroidea	286	552	166.1	163.5	Bonaparte 1986
Eustreptospondylus oxoniensis OUM J13558	Megalosauroidea	231	498	164.7	161.2	Sadleir 2008
Afrovenator abakensis UC OBA 1	Megalosauroidea	400	760	174.1	145	Sereno 1994
Sciurumimus albersdoerferi BMMS BK 11	Megalosauroidea	26.8	50.6	155.7	150.8	Rauhut et al. 2012
Suchomimus tenerensis (Cristatusaurus Lapparenti) MNN GDF500	Megalosauroidea	560	1075	125	100.5	Sereno et al. 1998
Elaphrosaurus bambergi MB R 4960	Ceratosauria	262	529	155.7	93.5	Rauhut and Carrano 2016
Limusaurus inextricabilis IVPP V15923	Ceratosauria	80	208	163.5	157.3	Xu et al. 2009b
Ceratosaurus nasicornis (C. magnicornis) MWC 1	Ceratosauria	292	630	157.3	145	Madsen and Welles 2000
Ceratosaurus nasicornis (C. dentisculatus) UMNH 5278	Ceratosauria	333	759	157.3	145	Madsen and Welles 2000
Eoabelisaurus mefi MPEF PV 3990	Ceratosauria	335	640	174.1	168.3	Pol y Rauhut 2012
Masiakasaurus knopfleri FMNH PR 2481	Ceratosauria	94.3	193.6	72.1	66	Carrano et al. 2011
Masiakasaurus knopfleri FMNH PR 2485	Ceratosauria	80.8	159.8	72.1	66	Carrano et al. 2011
Carnotaurus sastrei MACN-CH 894	Ceratosauria	284	1030	83.5	66	Bonaparte et al. 1990
Aucasaurus garridoi MCF-PVPH 236	Ceratosauria	265	730	83.5	70.6	Grillo y Delcourt 2017
Dilophosaurus wetherilli UCMP 37302	Dilophosauridae	270	557	199.3	182.7	Welles 1984
Liliensternus liliensterni	Coelophysoidea	214	440	228	208.5	Welles 1984
Podokesaurus holyokensis	Coelophysoidea	42	86	201.3	190.8	Talbot 1911
Coelophysis bauri AMNH 7223	Coelophysoidea	120	209	228	201.3	Colbert 1989
Coelophysis bauri AMNH 7224	Coelophysoidea	134	203	228	201.3	Colbert 1989
Coelophysis bauri AMNH 7227	Coelophysoidea	86	165	228	201.3	Colbert 1989
Coelophysis bauri AMNH 7228	Coelophysoidea	89	164	228	201.3	Colbert 1989
Coelophysis bauri AMNH 7230	Coelophysoidea	61	125	228	201.3	Colbert 1989
Coelophysis bauri AMNH 7231	Coelophysoidea	58	132	228	201.3	Colbert 1989
Coelophysis bauri MCZ 4331	Coelophysoidea	83.4	162	228	201.3	Colbert 1989
Coelophysis rhodesiensis QG 1	Coelophysoidea	100	208	237	190.8	Raath 1977
Eodromaeus murphi PVSJ 562	Theropoda Eodormaeus	85	160	237	228	Martinez et al. 2011
Chilesaurus diegosuarezi SNGM-1935	Theropoda Chilesaurus	97.8	142.4	152.1	145	Novas et al. 2015

## Sheet: References
Apesteguía, S., Smith, N. D., Juárez Valieri, R., & Makovicky, P. J. (2016). An Unusual New Theropod with a Didactyl Manus from the Upper Cretaceous of Patagonia, Argentina. PLOS ONE, 11(7), e0157793.
Azuma, Y., & Currie, P. J. (2000). A new carnosaur (Dinosauria: Theropoda) from the Lower Cretaceous of Japan. Canadian Journal of Earth Sciences, 37(12), 1735–1753.
Azuma, Y., Xu, X., Shibata, M., Kawabe, S., Miyata, K., & Imai, T. (2016). A bizarre theropod from the Early Cretaceous of Japan highlighting mosaic evolution among coelurosaurians. Scientific Reports, 6(20478), 1–13.
Balanoff, A. M., & Norell, M. A. (2012). Osteology of Khaan mckennai (Oviraptorosauria: Theropoda). Bulletin of the American Museum of Natural History, 372(372), 1–77.
Benson, R. B. J., & Xing, X. (2008). The anatomy and systematic position of the theropod dinosaur Chilantaisaurus tashuikouensis Hu, 1964 from the Early Cretaceous of Alanshan, People’s Republic of China. Geological Magazine, 145(6), 778–789.
Bonaparte, J. F. (1986). Les dinosaures (Carnosaures, Allosauridés, Sauropodes, Cétosauridés) du Jurassique Moyen de Cerro Cóndor (Chubut, Argentina). Annales de Paléontologie, 72(4), 247–289.
Bonaparte, J. F., Novas, F. E., & Coria, R. a. (1990). Carnotaurus sastrei Bonaparte, the horned, lightly built carnosaur from the Middle Cretaceous of Patagonia. Contributions in Science, pp. 1–42.
Brochu, C. A. (2003). Osteology of Tyrannosaurus Rex : Insights from a nearly complete Skeleton and High-Resolution Computed Tomographic Analysis of the Skull. Journal of Vertebrate Paleontology, 22(sup4), 1–138.
Brusatte, S. L., Benson, R. B. J., & Norell, M. A. (2011). The Anatomy of Dryptosaurus aquilunguis (Dinosauria: Theropoda) and a Review of Its Tyrannosauroid Affinities. American Museum Novitates, 3717(3717), 1–53.
Burnham, D. A. (2004). New Information on Bambiraptor Feinbergi (Theropoda: Dromaeosauridae) from the Late Cretaceous of Montana. In P. J. Currie, E. B. Koppelhus, M. A. Shugar, & J. L. Wright (Eds.), Feathered Dragons: Studies on the Transition from Dinosaurs to Birds (pp. 67–111). Bloomington, Indiana: Indiana University Press.
Carpenter, K., & Miles, C. (2005). New Small Theropod from the Upper Jurassic Morrison Formation of Wyoming. In K. Carpenter (Ed.), The Carnivorous Dnosaurs (pp. 23–38). Bloomington: Indiana University Press.
Carr, T. D., Williamson, T. E., Britt, B. B., & Stadtman, K. (2011). Evidence for high taxonomic and morphologic tyrannosauroid diversity in the Late Cretaceous (Late Campanian) of the American Southwest and a new short-skulled tyrannosaurid from the Kaiparowits formation of Utah. Naturwissenschaften, 98(3), 241–246.
Carrano, M. T., Loewen, M. A., & Sertich, J. J. W. (2011). New materials of Masiakasaurus knopfleri Sampson, Carrano, and Forster, 2001, and implications for the morphology of the Noasauridae (Theropoda:Ceratosauria). Smithsonian Contributions to Paleobiology, (95), 1–53.
Chen, P., Dong, Z., & Zhen, S. (1998). An exceptionally well-preserved theropod dinosaur from the Yixian Formation of China. Nature, 391(6663), 147–152.
Chiappe, L. M., & Göhlich, U. B. (2010). Anatomy of Juravenator starki (Theropoda: Coelurosauria) from the Late Jurassic of Germany. Neues Jahrbuch Für Geologie Und Paläontologie - Abhandlungen, 258(3), 257–296.
Choiniere, J. N., Xu, X., Clark, J. M., Forster, C. A., Guo, Y., & Han, F. (2010). A Basal Alvarezsauroid Theropod from the Early Late Jurassic of Xinjiang, China. Science, 327(5965), 571–574.
Colbert, E. H. (1989). The Triassic dinosaur Coelophysis. Museum of Northern Arizona Bulletin Series, 57, 1–160.
Csiki, Z., Vremir, M., Brusatte, S. L., & Norell, M. a. (2010). An aberrant island-dwelling theropod dinosaur from the Late Cretaceous of Romania. Proceedings of the National Academy of Sciences, 107(35), 15357–15361.
Currie, P. J., & Carpenter, K. (2000). A new specimen of Acrocanthosaurus atokensis ( Theropoda , Dinosauria ) from the Lower Cretaceous Antlers Formation ( Lower Cretaceous , Aptian ) of Oklahoma , USA. Geodiversitas, 22(2), 207–246.
Currie, P. J., & Zhiming, D. (2001). New information on Shanshanosaurus huoyanshanensis , a juvenile tyrannosaurid (Theropoda, Dinosauria) from the Late Cretaceous of China. Canadian Journal of Earth Sciences, 38(12), 1729–1737.
Dal Sasso, C., & Maganuco, S. (2011). Scipionyx samniticus (Theropoda: Compsognathidae) from the Lower Cretaceous of Italy. Milan: Memorie della Società Italiana di Scienze Naturali e del Museo Civico di Storia Naturale di Milano.
De Klerk, W. J., Forster, C. A., Sampson, S. D., Chinsamy, A., & Ross, C. F. (2000). A new coelurosaurian dinosaur from the Early Cretaceous of South Africa. Journal of Vertebrate Paleontology, 20(2), 324–332.
De Palma, R. A., Burnham, D. A., Martin, L. D., Larson, P. L., & Bakker, R. T. (2015). The first giant raptor (Theropoda: Dromaeosauridae) from the Hell Creek Formation. Paleontological Contributions, (14), 1–16.
Dececchi, T. A., & Larsson, H. C. E. (2013). Body and Limb Size Dissociation At the Origin of Birds: Uncoupling Allometric Constraints Across a Macroevolutionary Transition. Evolution, 67(9), 2741–2752.
Fanti, F., Currie, P. J., & Badamgarav, D. (2012). New Specimens of Nemegtomaia from the Baruungoyot and Nemegt Formations (Late Cretaceous) of Mongolia. PLoS ONE, 7(2), e31330.
Foth, C., Tischlinger, H., & Rauhut, O. W. M. (2014). New specimen of Archaeopteryx provides insights into the evolution of pennaceous feathers. Nature, 511(7507), 79–82.
Funston, G. F., & Currie, P. J. (2016). A new caenagnathid (Dinosauria: Oviraptorosauria) from the Horseshoe Canyon Formation of Alberta, Canada, and a reevaluation of the relationships of Caenagnathidae. Journal of Vertebrate Paleontology, 36(4), e1160910.
Gao, C., Morschhauser, E. M., Varricchio, D. J., Liu, J., & Zhao, B. (2012). A Second Soundly Sleeping Dragon: New Anatomical Details of the Chinese Troodontid Mei long with Implications for Phylogeny and Taphonomy. PLoS ONE, 7(9), e45203.
Gilmore, C. W. (1920). Osteology of the Carnivorous Dinosauria in the United States National Museum, with Special Reference to the Genera Antrodemus (Allosaurus) and Ceratosaurus. Bulletin of the United States National Museum, 110, 1–159.
Godefroit, P., Cau, A., Dong-Yu, H., Escuillié, F., Wenhao, W., & Dyke, G. (2013). A Jurassic avialan dinosaur from China resolves the early phylogenetic history of birds. Nature, 498(7454), 359–362.
Godefroit, P., Demuynck, H., Dyke, G., Hu, D., Escuillié, F., & Claeys, P. (2013). Reduced plumage and flight ability of a new Jurassic paravian theropod from China. Nature Communications, 4(1394), 1–6.
Gong, E.-P., Martin, L. D., Burnham, D. A., Falk, A. R., & Hou, L.-H. (2012). A new species of Microraptor from the Jehol Biota of northeastern China. Palaeoworld, 21(2), 81–91.
Grillo, O. N., & Delcourt, R. (2017). Allometry and body length of abelisauroid theropods: Pycnonemosaurus nevesi is the new king. Cretaceous Research, 69(September), 71–89.
Han, G., Chiappe, L. M., Ji, S.-A., Habib, M., Turner, A. H., Chinsamy, A., … Han, L. (2014). A new raptorial dinosaur with exceptionally long feathering provides insights into dromaeosaurid flight performance. Nature Communications, 5(4382), 9.
He, T., Wang, X.-L., & Zhou, Z.-H. (2008). A new genus and species of caudipteroid dinosaur from the Lower Cretaceous Jiufotang formation of western Liaoning, China. Vertebrata PalAsiatica, 46(3), 178–189.
Hu, D., Hou, L., Zhang, L., & Xu, X. (2009). A pre-Archaeopteryx troodontid theropod from China with long feathers on the metatarsus. Nature, 461(7264), 640–643.
Hwang, S. H., Norell, M. A., Qiang, J., & Keqin, G. (2002). New Specimens of Microraptor zhaoianus (Theropoda: Dromaeosauridae) from Northeastern China. American Museum Novitates, 3381(3381), 1–44.
Ji, Qiang, & Ji, S. (1997). A Chinese archaepterygian, Protarchaeopteryx gen. nov. Geological Science and Technology, 238, 38–41.
Ji, Qiang, Norell, M. A., Gao, K.-Q., Ji, S.-A., & Ren, D. (2001). The distribution of integumentary structures in a feathered dinosaur. Nature, 410(6832), 1084–1088.
Ji, Quiang, Ji, S., Lü, J., You, H., Chen, W., Liu, Y., & Liu, Y. (2005). First avialian bird from China. Geological Bulletin of China, 24(3), 197–210.
Jin, L., Chen, J., & Godefroit, P. (2012). A new basal ornithomimosaur (Dinosauria: Theropoda) from the early Cretaceous Yixian formation, Northeast China. In J. O. Farlow (Ed.), Bernissart Dinosaurs and Early Cretaceous Terrestrial Ecosystems (pp. 467–487). Bloomington, Indiana: Indiana University Press.
Kobayashi, Y., & Lü, J.-C. (2003). A new Ornithomimid Dinosaur with gregarious habits from Late Cretaceous of China. Acta Paleontologica Polonica, 42(2), 235–259. Retrieved from
Kurzanov, S. M. (1987). Avimimidae and the problem of the origin of birds. Transactions of the Joint Soviet-Mongolian Paleontological Expedition, 31, 1–96.
Lamanna, M. C., Sues, H.-D., Schachner, E. R., & Lyson, T. R. (2014). A New Large-Bodied Oviraptorosaurian Theropod Dinosaur from the Latest Cretaceous of Western North America. PLoS ONE, 9(3), e92022.
Lambe, L. M. (1917). The Cretaceous theropodous dinosaur Gorgosaurus. Geological Survey of Canada, Memoir, 100(83), 1–84.
Larson, P. (2008). Variation and sexual dimorphism in Tyrannosaurus rex. In P. Larson & K. Carpenter (Eds.), Tyrannosaurus rex, The Tyrant King (pp. 103–128). Bloomington, Indiana: Indiana University Press.
Lee, Y.-N., Barsbold, R., Currie, P. J., Kobayashi, Y., Lee, H.-J., Godefroit, P., … Chinzorig, T. (2014). Resolving the long-standing enigmas of a giant ornithomimosaur Deinocheirus mirificus. Nature, 515(7526), 257–260.
Lefèvre, U., Cau, A., Cincotta, A., Hu, D., Chinsamy, A., Escuillié, F., & Godefroit, P. (2017). A new Jurassic theropod from China documents a transitional step in the macrostructure of feathers. The Science of Nature, 104(9–10), 74.
Lindgren, J., Sjövall, P., Carney, R. M., Cincotta, A., Uvdal, P., Hutcheson, S. W., … Godefroit, P. (2015). Molecular composition and ultrastructure of Jurassic paravian feathers. Scientific Reports, 5(13520), 1–13.
Lü, J., & Brusatte, S. L. (2015). A large, short-armed, winged dromaeosaurid (Dinosauria: Theropoda) from the Early Cretaceous of China and its implications for feather evolution. Scientific Reports, 5(11775), 1–11.
Lü, J., Chen, R., Brusatte, S. L., Zhu, Y., & Shen, C. (2016). A Late Cretaceous diversification of Asian oviraptorid dinosaurs: evidence from a new species preserved in an unusual posture. Scientific Reports, 6(35780), 1–12.
Lü, J., Currie, P. J., Xu, L., Zhang, X., Pu, H., & Jia, S. (2013). Chicken-sized oviraptorid dinosaurs from central China and their ontogenetic implications. Naturwissenschaften, 100(2), 165–175.
Lü, J., Li, G., Kundrát, M., Lee, Y.-N., Sun, Z., Kobayashi, Y., … Liu, H. (2017). High diversity of the Ganzhou Oviraptorid Fauna increased by a new “cassowary-like” crested species. Scientific Reports, 7(1), 6393.
Lü, J., Yi, L., Zhong, H., & Wei, X. (2013). A New Oviraptorosaur (Dinosauria: Oviraptorosauria) from the Late Cretaceous of Southern China and Its Paleoecological Implications. PLoS ONE, 8(11), e80557.
Madsen, J, & S Welles. 2000. Ceratosaurus (Dinosauria, Theropoda): A Revised Osteology. Utah Geological Survey, Miscellaneous Publications.
Makovicky, P J, & Sues, H. D. (1998). Anatomy and phylogenetic relationships of the theropod dinosaur Microvenator celer from the Lower Cretaceous of Montana. American Museum Novitates, (3240), 27.
Makovicky, Peter J, Apesteguía, S., & Agnolín, F. L. (2005). The earliest dromaeosaurid theropod from South America. Nature, 437(7061), 1007–1011.
Makovicky, Peter J, Li, D., Gao, K.-Q., Lewin, M., Erickson, G. M., & Norell, M. A. (2009). A giant ornithomimosaur from the Early Cretaceous of China. Proceedings of the Royal Society B: Biological Sciences, 277(1679), 191–198.
Maleev, E. A. (1974). Giant carnosaurs of the family Tyrannosauridae. Joint Soviet-Mongolian Paleontological Expedition, 1, 132–191.
Martinez, R. N., Sereno, P. C., Alcober, O. A., Colombi, C. E., Renne, P. R., Montanez, I. P., & Currie, B. S. (2011). A Basal Dinosaur from the Dawn of the Dinosaur Era in Southwestern Pangaea. Science, 331(6014), 206–210.
Matthew, W. D., & Brown, B. (1923). Premilinary notices of skeletons and skulls of Deinodontidae from the Cretaceus of Alberta. American Museum Novitates, (89), 1–10.
Mayr, G., Pohl, B., Hartman, S., & Peters, D. S. (2007). The tenth skeletal specimen of Archaeopteryx. Zoological Journal of the Linnean Society, 149(1), 97–116.
Nicholls, E. L., & Russell, A. P. (1981). A new specimen of Struthiomimus altus from Alberta, with comments on the classificatory characters of Upper Cretaceous ornithomimids. Canadian Journal of Earth Sciences, 18(3), 518–526.
Norell, M. A., & Makovicky, P. J. (1999). Important features of the dromaeosaurid skeleton II: Information from newly collected specimens of Velociraptor mongoliensis. American Museum Novitates, (3282), 1–45.
Novas, F. E., Brissón Egli, F., Agnolin, F. L., Gianechini, F. A., & Cerda, I. (2017). Postcranial osteology of a new specimen of Buitreraptor gonzalezorum (Theropoda, Unenlagiidae). Cretaceous Research, 1–41.
Novas, F. E., Pol, D., Canale, J. I., Porfiri, J. D., & Calvo, J. O. (2009). A bizarre Cretaceous theropod dinosaur from Patagonia and the evolution of Gondwanan dromaeosaurids. Proceedings of the Royal Society B: Biological Sciences, 276(1659), 1101–1107.
Novas, F. E., Salgado, L., Suárez, M., Agnolín, F. L., Ezcurra, M. D., Chimento, N. R., … Rubilar-Rogers, D. (2015). An enigmatic plant-eating theropod from the Late Jurassic period of Chile. Nature, 522(7556), 331–334.
O’Connor, J., Zhou, Z., & Xu, X. (2011). Additional specimen of Microraptor provides unique evidence of dinosaurs preying on birds. Proceedings of the National Academy of Sciences, 108(49), 19662–19665.
Ortega, F., Escaso, F., & Sanz, J. L. (2010). A bizarre, humped Carcharodontosauria (Theropoda) from the Lower Cretaceous of Spain. Nature, 467(7312), 203–206.
Osmólska, H., Roniewicz, E., & Barsbold, R. (1972). A new dinosaur, Gallimimus bullatus n. gen., n. sp.(Ornithomimidae) from the Upper Cretaceous of Mongolia. Palaeontologia Polonica, 27, 103–196.
Ostrom, J H. (1976). On a new specimen of the lower Cretaceous theropod dinosaur Deinonychus antirrhopus. Breviora, 439(May), 1–21.
Ostrom, John H. (1978). The Osteology of Compsognathus longipes Wagner. Zitteliana, 4, 73–118.
Pei, R., Li, Q., Meng, Q., Gao, K.-Q., & Norell, M. A. (2014). A New Specimen of Microraptor (Theropoda: Dromaeosauridae) from the Lower Cretaceous of Western Liaoning, China. American Museum Novitates, 3821(3821), 1–28.
Pei, R., Li, Q., Meng, Q., Norell, M. A., & Gao, K.-Q. (2017). New Specimens of Anchiornis huxleyi (Theropoda: Paraves) from the Late Jurassic of Northeastern China. Bulletin of the American Museum of Natural History, 411(411), 1–67.
Perle, A., Chiappe, L. M., Barsbold, R., Clark, J. M., & Norell, M. A. (1994). Skeletal Morphology of Mononykus olecranus (Theropoda: Avialae) from the Late Cretaceous of Mongolia. American Museum Novitates, (3105), 1–29.
Peyer, K. (2006). A reconsideration of Compsognathus from the upper Tithonian of Canjuers, southeastern France. Journal of Vertebrate Paleontology, 26(4), 879–896.
Pol, D., & Rauhut, O. W. M. (2012). A Middle Jurassic abelisaurid from Patagonia and the early diversification of theropod dinosaurs. Proceedings of the Royal Society B: Biological Sciences, 279(1741), 3170–3175.
Pu, H., Kobayashi, Y., Lü, J., Xu, L., Wu, Y., Chang, H., … Jia, S. (2013). An Unusual Basal Therizinosaur Dinosaur with an Ornithischian Dental Arrangement from Northeastern China. PLoS ONE, 8(5), e63423.
Quiang, J., Currie, P. J., Norell, M. A., & Ji, S.-A. (1998). Two feathered dinosaurs from northeastern China. Nature, 393, 753–761.
Raath, M. A. (1977). The anatomy of the Triassic theropod Syntarsus rhodesiensis (Saurischia; Podokesauridae) and a consideration of its biology. Rhodes University.
Rauhut, O. W. M., & Carrano, M. T. (2016). The theropod dinosaur Elaphrosaurus bambergi Janensch, 1920, from the Late Jurassic of Tendaguru, Tanzania. Zoological Journal of the Linnean Society, 178(3), 546–610.
Rauhut, O. W. M., Foth, C., Tischlinger, H., & Norell, M. A. (2012). Exceptionally preserved juvenile megalosauroid theropod dinosaur with filamentous integument from the Late Jurassic of Germany. Proceedings of the National Academy of Sciences, 109(29), 11746–11751.
Russell, D. A. (1970). Tyrannosaurs from the late Cretaceous of Western Canada. National Museum of Natural Sciences, Publications, in Paleontology, 1, 1–34.
Russell, D. A. (1972). Ostrich Dinosaurs from the Late Cretaceous of Western Canada. Canadian Journal of Earth Sciences, 9(4), 375–402.
Russell, D. A., & Dong, Z.-M. (1993a). A nearly complete skeleton of a new troodontid dinosaur from the Early Cretaceous of the Ordos Basin, Inner Mongolia, People’s Republic of China. Canadian Journal of Earth Sciences, 30(10), 2163–2173.
Russell, D. A., & Dong, Z. (1993b). The affinities of a new theropod from the Alxa Desert, Inner Mongolia, People’s Republic of China. Canadian Journal of Earth Sciences, 30(10), 2107–2127.
Sadleir, R., Barrett, P. M., & Powell, H. P. (2008). The Anatomy and Systematics of Eustreptospondylus oxoniensis, a Theropod Dinosaur from the Middle Jurassic of Oxfordshire, England. Monograph of the Paleontographical Society, London, 1–82.
Sereno, P. C., Wilson, J. A., Larsson, H. C. E., Dutheil, D. B., & Sues, H.-D. (1994). Early Cretaceous Dinosaurs from the Sahara. Science, 266(5183), 267–271.
Sereno, Paul C., Beck, A. L., Dutheil, D. B., Gado, B., Larsson, H. C. E., Lyon, G. H., … Wilson, J. A. (1998). A Long-Snouted Predatory Dinosaur from Africa and the Evolution of Spinosaurids. Science, 282(5392), 1298–1302.
Sereno, Paul C., Dutheil, D. B., Iarochene, M., Larsson, H. C. E., Lyon, G. H., Magwene, P. M., … Wilson, J. A. (1996). Predatory Dinosaurs from the Sahara and Late Cretaceous Faunal Differentiation. Science, 272(5264), 986–991.
Sereno, Paul C, Tan, L., Brusatte, S. L., Kriegstein, H. J., Zhao, X., & Cloward, K. (2009). Tyrannosaurid Skeletal Design First Evolved at Small Body Size. Science, 326(5951), 418–422.
Shen, C., LÜ, J., Liu, S., Kundrát, M., Brusatte, S. L., & Gao, H. (2017). A New Troodontid Dinosaur from the Lower Cretaceous Yixian Formation of Liaoning Province, China. Acta Geologica Sinica, 91(3), 763–780.
Sternberg, C. M. (1933). A new Ornithomimus with Complete Abdominal Cuirass. The Canadian Field Naturalist, 47(5), 79–83.
Talbot, M. (1911). Podokesaurus holyokensis, a new dinosaur from the Triassic of the Connecticut Valley. American Journal of Science, 31(186), 469–479.
Tsuihiji, T., Barsbold, R., Watabe, M., Tsogtbaatar, K., Chinzorig, T., Fujiyama, Y., & Suzuki, S. (2014). An exquisitely preserved troodontid theropod with new information on the palatal structure from the Upper Cretaceous of Mongolia. Naturwissenschaften, 101(2), 131–142.
Turner, A. H., Pol, D., Clarke, J. a, Erickson, G. M., & Norell, M. a. (2007). A Basal Dromaeosaurid and Size Evolution Preceding Avian Flight. Science, 317(5843), 1378–1381.
Welles, S. P. (1984). Dilophosaurus wetherilli (Dinosauria, Theropoda) Osteology and Comparisons. Paleontographica Abteilung A, 85–180.
White, M. A., Benson, R. B. J., Tischler, T. R., Hocknull, S. A., Cook, A. G., Barnes, D. G., … Elliott, D. A. (2013). New Australovenator Hind Limb Elements Pertaining to the Holotype Reveal the Most Complete Neovenatorid Leg. PLoS ONE, 8(7), e68649.
White, M. A., Cook, A. G., Hocknull, S. A., Sloan, T., Sinapius, G. H. K., & Elliott, D. A. (2012). New Forearm Elements Discovered of Holotype Specimen Australovenator wintonensis from Winton, Queensland, Australia. PLoS ONE, 7(6), e39364.
Xu, X. (2002). Deinonychosaurian Fossils from the Jehol group of western Liaoning and the Coelurosaurian Evolution. Chinese Academy of Sciences.
Xu, X., Choiniere, J. N., Pittman, M., Tan, Q., Xiao, D., Li, Z., … Sullivan, C. (2010). A new dromaeosaurid (Dinosauria: Theropoda) from the Upper Cretaceous. Zootaxa, 2403, 1–9.
Xu, X., Clark, J. M., Mo, J., Choiniere, J., Forster, C. a, Erickson, G. M., … Guo, Y. (2009). A Jurassic ceratosaur from China helps clarify avian digital homologies. Nature, 459(7249), 940–944.
Xu, X., Currie, P., Pittman, M., Xing, L., Meng, Q., Lü, J., … Yu, C. (2017). Mosaic evolution in an asymmetrically feathered troodontid dinosaur with transitional features. Nature Communications, 8(May), 14972.
Xu, X., Norell, M. A., Kuang, X., Wang, X., Zhao, Q., & Jia, C. (2004). Basal tyrannosauroids from China and evidence for protofeathers in tyrannosauroids. Nature, 431(7009), 680–684.
Xu, X., & Norell, M. a. (2004). A new troodontid dinosaur from China with avian-like sleeping posture. Nature, 431(7010), 838–841.
Xu, X., Tan, Q., Sullivan, C., Han, F., & Xiao, D. (2011). A Short-Armed Troodontid Dinosaur from the Upper Cretaceous of Inner Mongolia and Its Implications for Troodontid Evolution. PLoS ONE, 6(9), e22916.
Xu, X., Wang, X., & Wu, X. (1999). A dromaeosaurid dinosaur with a filamentous integument from the Yixian Formation of China. Nature, 401(September), 262–266.
Xu, X., You, H., Du, K., & Han, F. (2011). An Archaeopteryx-like theropod from China and the origin of Avialae. Nature, 475(7357), 465–470.
Xu, X., Zhang, X.-H., Sereno, P., Zhao, X.-J., Kuang, X.-W., Han, J., & Tan, L. (2002). A new therizinosauroid (Dinosauria, Theropoda) from the Upper Cretaceous Iren Dabasu Formation of Nei Mongol. Vertebrata PalAsiatica, 40(3), 228–240.
Xu, X., Zhao, Q., Norell, M., Sullivan, C., Hone, D., Erickson, G., … Guo, Y. (2009). A new feathered maniraptoran dinosaur fossil that fills a morphological gap in avian origin. Chinese Science Bulletin, 54(3), 430–435.
Xu, X., Zheng, X., Sullivan, C., Wang, X., Xing, L., Wang, Y., … Pan, Y. (2015). A bizarre Jurassic maniraptoran theropod with preserved evidence of membranous wings. Nature, 521(7550), 70–73.
Zanno, L. E., Gillette, D. D., Albright, L. B., & Titus, A. L. (2009). A new North American therizinosaurid and the role of herbivory in “predatory” dinosaur evolution. Proceedings of the Royal Society B: Biological Sciences, 276(1672), 3505–3511.
Zhang, F., Zhou, Z., Xu, X., Wang, X., & Sullivan, C. (2008). A bizarre Jurassic maniraptoran from China with elongate ribbon-like feathers. Nature, 455(7216), 1105–1108.
Zhang, X.-H., Xu, X., Zhao, X.-J., Sereno, P., Kuang, X.-W., & Tan, L. (2001). A long necked Therizinosauroid Dinosaur from the Upper Cretaceous Iren Dabasu formation of Nei Mongol, People’s Republic of China. Vertebrata PalAsiatica, 39(4), 282–290.
Zhou, Z.-H., & Wang, X.-L. (2000). A New Species of Caudipteryx from the Yixian Formation of Liaoning, Northeast China. Vertebrata PalAsiatica, 38(2), 111–127.
Zhou, Zhong-He, Wang, X.-L., Zhang, F.-C., & Xu, X. (2000). Important features of Caudipteryx - Evidence from two nearly complete new specimens. Vertebrata PalAsiatica, Vol. 38, pp. 241–254.
